# Supplementary material for: Lactobacillus rhamnosus Ameliorates Multi-Drug-Resistant Bacillus cereus-Induced Cell Damage through Inhibition of NLRP3 Inflammasomes and Apoptosis in Bovine Endometritis
Source: Microorganisms. 2022 Jan 10;10(1):137. doi: 10.3390/microorganisms10010137 (PMC8777719; doi:10.3390/microorganisms10010137)
Supplement: Supplementary file 1 [file microorganisms-10-00137-s001.zip]

Archive with 1 entries (1 files):
- microorganisms-1544414-supplementary.pdf
